# Supplementary material for: NuRepress: Inferring Transcriptional Repressors from Phased Nucleosome Architecture
Source: Genes (Basel). 2026 Apr 18;17(4):480. doi: 10.3390/genes17040480 (PMC13115820; doi:10.3390/genes17040480)
Supplement: Supplementary file 1 [file genes-17-00480-s001.zip]

Archive with 1 entries (1 files):
- genes-4236154-supplementary.pdf
